# Supplementary material for: Dynamic patterning by the Drosophila pair-rule network reconciles long-germ and short-germ segmentation
Source: PLoS Biol. 2017 Sep 27;15(9):e2002439. doi: 10.1371/journal.pbio.2002439 (PMC5633203; doi:10.1371/journal.pbio.2002439)
Supplement: S4 File — Corresponds to the network in Simulations 12 and 13, and Fig 8. (SBML) [file pbio.2002439.s013.sbml]

<?xml version='1.0' encoding='UTF-8' standalone='no'?>
<sbml xmlns="http://www.sbml.org/sbml/level3/version1/core" level="3" version="1" xmlns:qual="http://www.sbml.org/sbml/level3/version1/qual/version1" qual:required="true">
  <model id="model_id">
    <qual:listOfQualitativeSpecies xmlns:qual="http://www.sbml.org/sbml/level3/version1/qual/version1">
      <qual:qualitativeSpecies qual:maxLevel="1" qual:compartment="comp1" qual:constant="false" qual:id="Hairy"/>
      <qual:qualitativeSpecies qual:maxLevel="1" qual:compartment="comp1" qual:constant="false" qual:id="Opa"/>
      <qual:qualitativeSpecies qual:maxLevel="1" qual:compartment="comp1" qual:constant="false" qual:id="Eve"/>
      <qual:qualitativeSpecies qual:maxLevel="1" qual:compartment="comp1" qual:constant="false" qual:id="Runt"/>
      <qual:qualitativeSpecies qual:maxLevel="1" qual:compartment="comp1" qual:constant="false" qual:id="Odd"/>
      <qual:qualitativeSpecies qual:maxLevel="1" qual:compartment="comp1" qual:constant="false" qual:id="Ftz"/>
      <qual:qualitativeSpecies qual:maxLevel="1" qual:compartment="comp1" qual:constant="false" qual:id="Prd"/>
      <qual:qualitativeSpecies qual:maxLevel="1" qual:compartment="comp1" qual:constant="false" qual:id="Slp"/>
      <qual:qualitativeSpecies qual:maxLevel="1" qual:compartment="comp1" qual:constant="false" qual:id="En"/>
      <qual:qualitativeSpecies qual:maxLevel="1" qual:compartment="comp1" qual:constant="true" qual:id="Cad"/>
    </qual:listOfQualitativeSpecies>
    <qual:listOfTransitions xmlns:qual="http://www.sbml.org/sbml/level3/version1/qual/version1">
      <qual:transition qual:id="tr_Hairy">
        <qual:listOfInputs>
          <qual:input qual:qualitativeSpecies="Hairy" qual:transitionEffect="none" qual:sign="negative" qual:id="tr_Hairy_in_0"/>
          <qual:input qual:qualitativeSpecies="Opa" qual:transitionEffect="none" qual:sign="negative" qual:id="tr_Hairy_in_1"/>
        </qual:listOfInputs>
        <qual:listOfOutputs>
          <qual:output qual:qualitativeSpecies="Hairy" qual:transitionEffect="assignmentLevel" qual:id="tr_Hairy_out"/>
        </qual:listOfOutputs>
        <qual:listOfFunctionTerms>
          <qual:defaultTerm qual:resultLevel="0">
          </qual:defaultTerm>
          <qual:functionTerm qual:resultLevel="1">
            <math xmlns="http://www.w3.org/1998/Math/MathML">            
              <apply>
                <and/>
                <apply>
                  <eq/>
                  <ci> Hairy </ci>
                  <cn type="integer"> 0 </cn>
                </apply>
                <apply>
                  <eq/>
                  <ci> Opa </ci>
                  <cn type="integer"> 0 </cn>
                </apply>
              </apply>
            </math>
                    </qual:functionTerm>
        </qual:listOfFunctionTerms>
      </qual:transition>
      <qual:transition qual:id="tr_Opa">
        <qual:listOfInputs>
          <qual:input qual:qualitativeSpecies="Cad" qual:transitionEffect="none" qual:sign="negative" qual:id="tr_Opa_in_9"/>
        </qual:listOfInputs>
        <qual:listOfOutputs>
          <qual:output qual:qualitativeSpecies="Opa" qual:transitionEffect="assignmentLevel" qual:id="tr_Opa_out"/>
        </qual:listOfOutputs>
        <qual:listOfFunctionTerms>
          <qual:defaultTerm qual:resultLevel="0">
          </qual:defaultTerm>
          <qual:functionTerm qual:resultLevel="1">
            <math xmlns="http://www.w3.org/1998/Math/MathML">            
              <apply>
                <eq/>
                <ci> Cad </ci>
                <cn type="integer"> 0 </cn>
              </apply>
            </math>
                    </qual:functionTerm>
        </qual:listOfFunctionTerms>
      </qual:transition>
      <qual:transition qual:id="tr_Eve">
        <qual:listOfInputs>
          <qual:input qual:qualitativeSpecies="Opa" qual:transitionEffect="none" qual:sign="negative" qual:id="tr_Eve_in_1"/>
          <qual:input qual:qualitativeSpecies="Eve" qual:transitionEffect="none" qual:sign="positive" qual:id="tr_Eve_in_2"/>
          <qual:input qual:qualitativeSpecies="Runt" qual:transitionEffect="none" qual:sign="negative" qual:id="tr_Eve_in_3"/>
          <qual:input qual:qualitativeSpecies="Odd" qual:transitionEffect="none" qual:sign="negative" qual:id="tr_Eve_in_4"/>
          <qual:input qual:qualitativeSpecies="Slp" qual:transitionEffect="none" qual:sign="negative" qual:id="tr_Eve_in_7"/>
          <qual:input qual:qualitativeSpecies="En" qual:transitionEffect="none" qual:sign="negative" qual:id="tr_Eve_in_8"/>
        </qual:listOfInputs>
        <qual:listOfOutputs>
          <qual:output qual:qualitativeSpecies="Eve" qual:transitionEffect="assignmentLevel" qual:id="tr_Eve_out"/>
        </qual:listOfOutputs>
        <qual:listOfFunctionTerms>
          <qual:defaultTerm qual:resultLevel="0">
          </qual:defaultTerm>
          <qual:functionTerm qual:resultLevel="1">
            <math xmlns="http://www.w3.org/1998/Math/MathML">            
              <apply>
                <or/>
                <apply>
                  <and/>
                  <apply>
                    <eq/>
                    <ci> Opa </ci>
                    <cn type="integer"> 0 </cn>
                  </apply>
                  <apply>
                    <eq/>
                    <ci> Runt </ci>
                    <cn type="integer"> 0 </cn>
                  </apply>
                  <apply>
                    <eq/>
                    <ci> Odd </ci>
                    <cn type="integer"> 0 </cn>
                  </apply>
                </apply>
                <apply>
                  <and/>
                  <apply>
                    <eq/>
                    <ci> Opa </ci>
                    <cn type="integer"> 1 </cn>
                  </apply>
                  <apply>
                    <eq/>
                    <ci> Eve </ci>
                    <cn type="integer"> 0 </cn>
                  </apply>
                  <apply>
                    <eq/>
                    <ci> Runt </ci>
                    <cn type="integer"> 0 </cn>
                  </apply>
                  <apply>
                    <eq/>
                    <ci> Odd </ci>
                    <cn type="integer"> 0 </cn>
                  </apply>
                  <apply>
                    <eq/>
                    <ci> Slp </ci>
                    <cn type="integer"> 0 </cn>
                  </apply>
                  <apply>
                    <eq/>
                    <ci> En </ci>
                    <cn type="integer"> 0 </cn>
                  </apply>
                </apply>
                <apply>
                  <and/>
                  <apply>
                    <eq/>
                    <ci> Opa </ci>
                    <cn type="integer"> 1 </cn>
                  </apply>
                  <apply>
                    <eq/>
                    <ci> Eve </ci>
                    <cn type="integer"> 1 </cn>
                  </apply>
                  <apply>
                    <eq/>
                    <ci> Runt </ci>
                    <cn type="integer"> 0 </cn>
                  </apply>
                  <apply>
                    <eq/>
                    <ci> Odd </ci>
                    <cn type="integer"> 0 </cn>
                  </apply>
                  <apply>
                    <eq/>
                    <ci> En </ci>
                    <cn type="integer"> 0 </cn>
                  </apply>
                </apply>
              </apply>
            </math>
                    </qual:functionTerm>
        </qual:listOfFunctionTerms>
      </qual:transition>
      <qual:transition qual:id="tr_Runt">
        <qual:listOfInputs>
          <qual:input qual:qualitativeSpecies="Hairy" qual:transitionEffect="none" qual:sign="negative" qual:id="tr_Runt_in_0"/>
          <qual:input qual:qualitativeSpecies="Opa" qual:transitionEffect="none" qual:sign="dual" qual:id="tr_Runt_in_1"/>
          <qual:input qual:qualitativeSpecies="Eve" qual:transitionEffect="none" qual:sign="negative" qual:id="tr_Runt_in_2"/>
          <qual:input qual:qualitativeSpecies="Runt" qual:transitionEffect="none" qual:sign="positive" qual:id="tr_Runt_in_3"/>
          <qual:input qual:qualitativeSpecies="Odd" qual:transitionEffect="none" qual:sign="negative" qual:id="tr_Runt_in_4"/>
          <qual:input qual:qualitativeSpecies="En" qual:transitionEffect="none" qual:sign="negative" qual:id="tr_Runt_in_8"/>
        </qual:listOfInputs>
        <qual:listOfOutputs>
          <qual:output qual:qualitativeSpecies="Runt" qual:transitionEffect="assignmentLevel" qual:id="tr_Runt_out"/>
        </qual:listOfOutputs>
        <qual:listOfFunctionTerms>
          <qual:defaultTerm qual:resultLevel="0">
          </qual:defaultTerm>
          <qual:functionTerm qual:resultLevel="1">
            <math xmlns="http://www.w3.org/1998/Math/MathML">            
              <apply>
                <or/>
                <apply>
                  <and/>
                  <apply>
                    <eq/>
                    <ci> Hairy </ci>
                    <cn type="integer"> 0 </cn>
                  </apply>
                  <apply>
                    <eq/>
                    <ci> Opa </ci>
                    <cn type="integer"> 0 </cn>
                  </apply>
                  <apply>
                    <eq/>
                    <ci> Odd </ci>
                    <cn type="integer"> 0 </cn>
                  </apply>
                </apply>
                <apply>
                  <and/>
                  <apply>
                    <eq/>
                    <ci> Hairy </ci>
                    <cn type="integer"> 0 </cn>
                  </apply>
                  <apply>
                    <eq/>
                    <ci> Opa </ci>
                    <cn type="integer"> 1 </cn>
                  </apply>
                  <apply>
                    <eq/>
                    <ci> Eve </ci>
                    <cn type="integer"> 0 </cn>
                  </apply>
                  <apply>
                    <eq/>
                    <ci> Runt </ci>
                    <cn type="integer"> 0 </cn>
                  </apply>
                  <apply>
                    <eq/>
                    <ci> Odd </ci>
                    <cn type="integer"> 0 </cn>
                  </apply>
                  <apply>
                    <eq/>
                    <ci> En </ci>
                    <cn type="integer"> 0 </cn>
                  </apply>
                </apply>
                <apply>
                  <and/>
                  <apply>
                    <eq/>
                    <ci> Hairy </ci>
                    <cn type="integer"> 0 </cn>
                  </apply>
                  <apply>
                    <eq/>
                    <ci> Opa </ci>
                    <cn type="integer"> 1 </cn>
                  </apply>
                  <apply>
                    <eq/>
                    <ci> Eve </ci>
                    <cn type="integer"> 0 </cn>
                  </apply>
                  <apply>
                    <eq/>
                    <ci> Runt </ci>
                    <cn type="integer"> 1 </cn>
                  </apply>
                  <apply>
                    <eq/>
                    <ci> En </ci>
                    <cn type="integer"> 0 </cn>
                  </apply>
                </apply>
                <apply>
                  <and/>
                  <apply>
                    <eq/>
                    <ci> Hairy </ci>
                    <cn type="integer"> 0 </cn>
                  </apply>
                  <apply>
                    <eq/>
                    <ci> Opa </ci>
                    <cn type="integer"> 1 </cn>
                  </apply>
                  <apply>
                    <eq/>
                    <ci> Eve </ci>
                    <cn type="integer"> 1 </cn>
                  </apply>
                  <apply>
                    <eq/>
                    <ci> Runt </ci>
                    <cn type="integer"> 1 </cn>
                  </apply>
                  <apply>
                    <eq/>
                    <ci> En </ci>
                    <cn type="integer"> 0 </cn>
                  </apply>
                </apply>
                <apply>
                  <and/>
                  <apply>
                    <eq/>
                    <ci> Hairy </ci>
                    <cn type="integer"> 1 </cn>
                  </apply>
                  <apply>
                    <eq/>
                    <ci> Opa </ci>
                    <cn type="integer"> 1 </cn>
                  </apply>
                  <apply>
                    <eq/>
                    <ci> Eve </ci>
                    <cn type="integer"> 0 </cn>
                  </apply>
                  <apply>
                    <eq/>
                    <ci> Runt </ci>
                    <cn type="integer"> 0 </cn>
                  </apply>
                  <apply>
                    <eq/>
                    <ci> Odd </ci>
                    <cn type="integer"> 0 </cn>
                  </apply>
                  <apply>
                    <eq/>
                    <ci> En </ci>
                    <cn type="integer"> 0 </cn>
                  </apply>
                </apply>
                <apply>
                  <and/>
                  <apply>
                    <eq/>
                    <ci> Hairy </ci>
                    <cn type="integer"> 1 </cn>
                  </apply>
                  <apply>
                    <eq/>
                    <ci> Opa </ci>
                    <cn type="integer"> 1 </cn>
                  </apply>
                  <apply>
                    <eq/>
                    <ci> Eve </ci>
                    <cn type="integer"> 0 </cn>
                  </apply>
                  <apply>
                    <eq/>
                    <ci> Runt </ci>
                    <cn type="integer"> 1 </cn>
                  </apply>
                  <apply>
                    <eq/>
                    <ci> En </ci>
                    <cn type="integer"> 0 </cn>
                  </apply>
                </apply>
                <apply>
                  <and/>
                  <apply>
                    <eq/>
                    <ci> Hairy </ci>
                    <cn type="integer"> 1 </cn>
                  </apply>
                  <apply>
                    <eq/>
                    <ci> Opa </ci>
                    <cn type="integer"> 1 </cn>
                  </apply>
                  <apply>
                    <eq/>
                    <ci> Eve </ci>
                    <cn type="integer"> 1 </cn>
                  </apply>
                  <apply>
                    <eq/>
                    <ci> Runt </ci>
                    <cn type="integer"> 1 </cn>
                  </apply>
                  <apply>
                    <eq/>
                    <ci> En </ci>
                    <cn type="integer"> 0 </cn>
                  </apply>
                </apply>
              </apply>
            </math>
                    </qual:functionTerm>
        </qual:listOfFunctionTerms>
      </qual:transition>
      <qual:transition qual:id="tr_Odd">
        <qual:listOfInputs>
          <qual:input qual:qualitativeSpecies="Hairy" qual:transitionEffect="none" qual:sign="negative" qual:id="tr_Odd_in_0"/>
          <qual:input qual:qualitativeSpecies="Opa" qual:transitionEffect="none" qual:sign="dual" qual:id="tr_Odd_in_1"/>
          <qual:input qual:qualitativeSpecies="Eve" qual:transitionEffect="none" qual:sign="negative" qual:id="tr_Odd_in_2"/>
          <qual:input qual:qualitativeSpecies="Runt" qual:transitionEffect="none" qual:sign="negative" qual:id="tr_Odd_in_3"/>
          <qual:input qual:qualitativeSpecies="Odd" qual:transitionEffect="none" qual:sign="positive" qual:id="tr_Odd_in_4"/>
          <qual:input qual:qualitativeSpecies="Prd" qual:transitionEffect="none" qual:sign="negative" qual:id="tr_Odd_in_6"/>
          <qual:input qual:qualitativeSpecies="Slp" qual:transitionEffect="none" qual:sign="negative" qual:id="tr_Odd_in_7"/>
          <qual:input qual:qualitativeSpecies="En" qual:transitionEffect="none" qual:sign="negative" qual:id="tr_Odd_in_8"/>
        </qual:listOfInputs>
        <qual:listOfOutputs>
          <qual:output qual:qualitativeSpecies="Odd" qual:transitionEffect="assignmentLevel" qual:id="tr_Odd_out"/>
        </qual:listOfOutputs>
        <qual:listOfFunctionTerms>
          <qual:defaultTerm qual:resultLevel="0">
          </qual:defaultTerm>
          <qual:functionTerm qual:resultLevel="1">
            <math xmlns="http://www.w3.org/1998/Math/MathML">            
              <apply>
                <or/>
                <apply>
                  <and/>
                  <apply>
                    <eq/>
                    <ci> Hairy </ci>
                    <cn type="integer"> 0 </cn>
                  </apply>
                  <apply>
                    <eq/>
                    <ci> Opa </ci>
                    <cn type="integer"> 0 </cn>
                  </apply>
                  <apply>
                    <eq/>
                    <ci> Eve </ci>
                    <cn type="integer"> 0 </cn>
                  </apply>
                  <apply>
                    <eq/>
                    <ci> Slp </ci>
                    <cn type="integer"> 0 </cn>
                  </apply>
                </apply>
                <apply>
                  <and/>
                  <apply>
                    <eq/>
                    <ci> Hairy </ci>
                    <cn type="integer"> 0 </cn>
                  </apply>
                  <apply>
                    <eq/>
                    <ci> Opa </ci>
                    <cn type="integer"> 1 </cn>
                  </apply>
                  <apply>
                    <eq/>
                    <ci> Runt </ci>
                    <cn type="integer"> 0 </cn>
                  </apply>
                  <apply>
                    <eq/>
                    <ci> Odd </ci>
                    <cn type="integer"> 0 </cn>
                  </apply>
                  <apply>
                    <eq/>
                    <ci> Prd </ci>
                    <cn type="integer"> 0 </cn>
                  </apply>
                  <apply>
                    <eq/>
                    <ci> Slp </ci>
                    <cn type="integer"> 0 </cn>
                  </apply>
                  <apply>
                    <eq/>
                    <ci> En </ci>
                    <cn type="integer"> 0 </cn>
                  </apply>
                </apply>
                <apply>
                  <and/>
                  <apply>
                    <eq/>
                    <ci> Hairy </ci>
                    <cn type="integer"> 0 </cn>
                  </apply>
                  <apply>
                    <eq/>
                    <ci> Opa </ci>
                    <cn type="integer"> 1 </cn>
                  </apply>
                  <apply>
                    <eq/>
                    <ci> Runt </ci>
                    <cn type="integer"> 0 </cn>
                  </apply>
                  <apply>
                    <eq/>
                    <ci> Odd </ci>
                    <cn type="integer"> 1 </cn>
                  </apply>
                  <apply>
                    <eq/>
                    <ci> Slp </ci>
                    <cn type="integer"> 0 </cn>
                  </apply>
                  <apply>
                    <eq/>
                    <ci> En </ci>
                    <cn type="integer"> 0 </cn>
                  </apply>
                </apply>
                <apply>
                  <and/>
                  <apply>
                    <eq/>
                    <ci> Hairy </ci>
                    <cn type="integer"> 1 </cn>
                  </apply>
                  <apply>
                    <eq/>
                    <ci> Opa </ci>
                    <cn type="integer"> 1 </cn>
                  </apply>
                  <apply>
                    <eq/>
                    <ci> Runt </ci>
                    <cn type="integer"> 0 </cn>
                  </apply>
                  <apply>
                    <eq/>
                    <ci> Odd </ci>
                    <cn type="integer"> 0 </cn>
                  </apply>
                  <apply>
                    <eq/>
                    <ci> Prd </ci>
                    <cn type="integer"> 0 </cn>
                  </apply>
                  <apply>
                    <eq/>
                    <ci> Slp </ci>
                    <cn type="integer"> 0 </cn>
                  </apply>
                  <apply>
                    <eq/>
                    <ci> En </ci>
                    <cn type="integer"> 0 </cn>
                  </apply>
                </apply>
                <apply>
                  <and/>
                  <apply>
                    <eq/>
                    <ci> Hairy </ci>
                    <cn type="integer"> 1 </cn>
                  </apply>
                  <apply>
                    <eq/>
                    <ci> Opa </ci>
                    <cn type="integer"> 1 </cn>
                  </apply>
                  <apply>
                    <eq/>
                    <ci> Runt </ci>
                    <cn type="integer"> 0 </cn>
                  </apply>
                  <apply>
                    <eq/>
                    <ci> Odd </ci>
                    <cn type="integer"> 1 </cn>
                  </apply>
                  <apply>
                    <eq/>
                    <ci> Slp </ci>
                    <cn type="integer"> 0 </cn>
                  </apply>
                  <apply>
                    <eq/>
                    <ci> En </ci>
                    <cn type="integer"> 0 </cn>
                  </apply>
                </apply>
              </apply>
            </math>
                    </qual:functionTerm>
        </qual:listOfFunctionTerms>
      </qual:transition>
      <qual:transition qual:id="tr_Ftz">
        <qual:listOfInputs>
          <qual:input qual:qualitativeSpecies="Hairy" qual:transitionEffect="none" qual:sign="negative" qual:id="tr_Ftz_in_0"/>
          <qual:input qual:qualitativeSpecies="Opa" qual:transitionEffect="none" qual:sign="dual" qual:id="tr_Ftz_in_1"/>
          <qual:input qual:qualitativeSpecies="Eve" qual:transitionEffect="none" qual:sign="negative" qual:id="tr_Ftz_in_2"/>
          <qual:input qual:qualitativeSpecies="Ftz" qual:transitionEffect="none" qual:sign="positive" qual:id="tr_Ftz_in_5"/>
          <qual:input qual:qualitativeSpecies="Slp" qual:transitionEffect="none" qual:sign="negative" qual:id="tr_Ftz_in_7"/>
        </qual:listOfInputs>
        <qual:listOfOutputs>
          <qual:output qual:qualitativeSpecies="Ftz" qual:transitionEffect="assignmentLevel" qual:id="tr_Ftz_out"/>
        </qual:listOfOutputs>
        <qual:listOfFunctionTerms>
          <qual:defaultTerm qual:resultLevel="0">
          </qual:defaultTerm>
          <qual:functionTerm qual:resultLevel="1">
            <math xmlns="http://www.w3.org/1998/Math/MathML">            
              <apply>
                <or/>
                <apply>
                  <and/>
                  <apply>
                    <eq/>
                    <ci> Hairy </ci>
                    <cn type="integer"> 0 </cn>
                  </apply>
                  <apply>
                    <eq/>
                    <ci> Opa </ci>
                    <cn type="integer"> 0 </cn>
                  </apply>
                  <apply>
                    <eq/>
                    <ci> Eve </ci>
                    <cn type="integer"> 0 </cn>
                  </apply>
                  <apply>
                    <eq/>
                    <ci> Slp </ci>
                    <cn type="integer"> 0 </cn>
                  </apply>
                </apply>
                <apply>
                  <and/>
                  <apply>
                    <eq/>
                    <ci> Hairy </ci>
                    <cn type="integer"> 0 </cn>
                  </apply>
                  <apply>
                    <eq/>
                    <ci> Opa </ci>
                    <cn type="integer"> 1 </cn>
                  </apply>
                  <apply>
                    <eq/>
                    <ci> Eve </ci>
                    <cn type="integer"> 0 </cn>
                  </apply>
                  <apply>
                    <eq/>
                    <ci> Ftz </ci>
                    <cn type="integer"> 1 </cn>
                  </apply>
                  <apply>
                    <eq/>
                    <ci> Slp </ci>
                    <cn type="integer"> 0 </cn>
                  </apply>
                </apply>
                <apply>
                  <and/>
                  <apply>
                    <eq/>
                    <ci> Hairy </ci>
                    <cn type="integer"> 1 </cn>
                  </apply>
                  <apply>
                    <eq/>
                    <ci> Opa </ci>
                    <cn type="integer"> 1 </cn>
                  </apply>
                  <apply>
                    <eq/>
                    <ci> Eve </ci>
                    <cn type="integer"> 0 </cn>
                  </apply>
                  <apply>
                    <eq/>
                    <ci> Ftz </ci>
                    <cn type="integer"> 1 </cn>
                  </apply>
                  <apply>
                    <eq/>
                    <ci> Slp </ci>
                    <cn type="integer"> 0 </cn>
                  </apply>
                </apply>
              </apply>
            </math>
                    </qual:functionTerm>
        </qual:listOfFunctionTerms>
      </qual:transition>
      <qual:transition qual:id="tr_Prd">
        <qual:listOfInputs>
          <qual:input qual:qualitativeSpecies="Opa" qual:transitionEffect="none" qual:sign="dual" qual:id="tr_Prd_in_1"/>
          <qual:input qual:qualitativeSpecies="Eve" qual:transitionEffect="none" qual:sign="negative" qual:id="tr_Prd_in_2"/>
          <qual:input qual:qualitativeSpecies="Odd" qual:transitionEffect="none" qual:sign="negative" qual:id="tr_Prd_in_4"/>
          <qual:input qual:qualitativeSpecies="Prd" qual:transitionEffect="none" qual:sign="positive" qual:id="tr_Prd_in_6"/>
          <qual:input qual:qualitativeSpecies="Cad" qual:transitionEffect="none" qual:sign="negative" qual:id="tr_Prd_in_9"/>
        </qual:listOfInputs>
        <qual:listOfOutputs>
          <qual:output qual:qualitativeSpecies="Prd" qual:transitionEffect="assignmentLevel" qual:id="tr_Prd_out"/>
        </qual:listOfOutputs>
        <qual:listOfFunctionTerms>
          <qual:defaultTerm qual:resultLevel="0">
          </qual:defaultTerm>
          <qual:functionTerm qual:resultLevel="1">
            <math xmlns="http://www.w3.org/1998/Math/MathML">            
              <apply>
                <or/>
                <apply>
                  <and/>
                  <apply>
                    <eq/>
                    <ci> Opa </ci>
                    <cn type="integer"> 0 </cn>
                  </apply>
                  <apply>
                    <eq/>
                    <ci> Eve </ci>
                    <cn type="integer"> 0 </cn>
                  </apply>
                  <apply>
                    <eq/>
                    <ci> Cad </ci>
                    <cn type="integer"> 0 </cn>
                  </apply>
                </apply>
                <apply>
                  <and/>
                  <apply>
                    <eq/>
                    <ci> Opa </ci>
                    <cn type="integer"> 1 </cn>
                  </apply>
                  <apply>
                    <eq/>
                    <ci> Odd </ci>
                    <cn type="integer"> 0 </cn>
                  </apply>
                  <apply>
                    <eq/>
                    <ci> Prd </ci>
                    <cn type="integer"> 1 </cn>
                  </apply>
                </apply>
              </apply>
            </math>
                    </qual:functionTerm>
        </qual:listOfFunctionTerms>
      </qual:transition>
      <qual:transition qual:id="tr_Slp">
        <qual:listOfInputs>
          <qual:input qual:qualitativeSpecies="Opa" qual:transitionEffect="none" qual:sign="dual" qual:id="tr_Slp_in_1"/>
          <qual:input qual:qualitativeSpecies="Eve" qual:transitionEffect="none" qual:sign="negative" qual:id="tr_Slp_in_2"/>
          <qual:input qual:qualitativeSpecies="Runt" qual:transitionEffect="none" qual:sign="negative" qual:id="tr_Slp_in_3"/>
          <qual:input qual:qualitativeSpecies="Odd" qual:transitionEffect="none" qual:sign="negative" qual:id="tr_Slp_in_4"/>
          <qual:input qual:qualitativeSpecies="Ftz" qual:transitionEffect="none" qual:sign="negative" qual:id="tr_Slp_in_5"/>
          <qual:input qual:qualitativeSpecies="Prd" qual:transitionEffect="none" qual:sign="positive" qual:id="tr_Slp_in_6"/>
          <qual:input qual:qualitativeSpecies="Slp" qual:transitionEffect="none" qual:sign="positive" qual:id="tr_Slp_in_7"/>
          <qual:input qual:qualitativeSpecies="En" qual:transitionEffect="none" qual:sign="negative" qual:id="tr_Slp_in_8"/>
          <qual:input qual:qualitativeSpecies="Cad" qual:transitionEffect="none" qual:sign="negative" qual:id="tr_Slp_in_9"/>
        </qual:listOfInputs>
        <qual:listOfOutputs>
          <qual:output qual:qualitativeSpecies="Slp" qual:transitionEffect="assignmentLevel" qual:id="tr_Slp_out"/>
        </qual:listOfOutputs>
        <qual:listOfFunctionTerms>
          <qual:defaultTerm qual:resultLevel="0">
          </qual:defaultTerm>
          <qual:functionTerm qual:resultLevel="1">
            <math xmlns="http://www.w3.org/1998/Math/MathML">            
              <apply>
                <or/>
                <apply>
                  <and/>
                  <apply>
                    <eq/>
                    <ci> Opa </ci>
                    <cn type="integer"> 0 </cn>
                  </apply>
                  <apply>
                    <eq/>
                    <ci> Eve </ci>
                    <cn type="integer"> 0 </cn>
                  </apply>
                  <apply>
                    <eq/>
                    <ci> Runt </ci>
                    <cn type="integer"> 0 </cn>
                  </apply>
                  <apply>
                    <eq/>
                    <ci> Prd </ci>
                    <cn type="integer"> 1 </cn>
                  </apply>
                  <apply>
                    <eq/>
                    <ci> Cad </ci>
                    <cn type="integer"> 0 </cn>
                  </apply>
                </apply>
                <apply>
                  <and/>
                  <apply>
                    <eq/>
                    <ci> Opa </ci>
                    <cn type="integer"> 1 </cn>
                  </apply>
                  <apply>
                    <eq/>
                    <ci> Eve </ci>
                    <cn type="integer"> 0 </cn>
                  </apply>
                  <apply>
                    <eq/>
                    <ci> Odd </ci>
                    <cn type="integer"> 0 </cn>
                  </apply>
                  <apply>
                    <eq/>
                    <ci> Ftz </ci>
                    <cn type="integer"> 0 </cn>
                  </apply>
                  <apply>
                    <eq/>
                    <ci> En </ci>
                    <cn type="integer"> 0 </cn>
                  </apply>
                </apply>
                <apply>
                  <and/>
                  <apply>
                    <eq/>
                    <ci> Opa </ci>
                    <cn type="integer"> 1 </cn>
                  </apply>
                  <apply>
                    <eq/>
                    <ci> Eve </ci>
                    <cn type="integer"> 0 </cn>
                  </apply>
                  <apply>
                    <eq/>
                    <ci> Odd </ci>
                    <cn type="integer"> 0 </cn>
                  </apply>
                  <apply>
                    <eq/>
                    <ci> Ftz </ci>
                    <cn type="integer"> 1 </cn>
                  </apply>
                  <apply>
                    <eq/>
                    <ci> Slp </ci>
                    <cn type="integer"> 1 </cn>
                  </apply>
                  <apply>
                    <eq/>
                    <ci> En </ci>
                    <cn type="integer"> 0 </cn>
                  </apply>
                </apply>
                <apply>
                  <and/>
                  <apply>
                    <eq/>
                    <ci> Opa </ci>
                    <cn type="integer"> 1 </cn>
                  </apply>
                  <apply>
                    <eq/>
                    <ci> Eve </ci>
                    <cn type="integer"> 0 </cn>
                  </apply>
                  <apply>
                    <eq/>
                    <ci> Odd </ci>
                    <cn type="integer"> 1 </cn>
                  </apply>
                  <apply>
                    <eq/>
                    <ci> Slp </ci>
                    <cn type="integer"> 1 </cn>
                  </apply>
                  <apply>
                    <eq/>
                    <ci> En </ci>
                    <cn type="integer"> 0 </cn>
                  </apply>
                </apply>
              </apply>
            </math>
                    </qual:functionTerm>
        </qual:listOfFunctionTerms>
      </qual:transition>
      <qual:transition qual:id="tr_En">
        <qual:listOfInputs>
          <qual:input qual:qualitativeSpecies="Opa" qual:transitionEffect="none" qual:sign="positive" qual:id="tr_En_in_1"/>
          <qual:input qual:qualitativeSpecies="Runt" qual:transitionEffect="none" qual:sign="negative" qual:id="tr_En_in_3"/>
          <qual:input qual:qualitativeSpecies="Odd" qual:transitionEffect="none" qual:sign="negative" qual:id="tr_En_in_4"/>
          <qual:input qual:qualitativeSpecies="Ftz" qual:transitionEffect="none" qual:sign="positive" qual:id="tr_En_in_5"/>
          <qual:input qual:qualitativeSpecies="Prd" qual:transitionEffect="none" qual:sign="positive" qual:id="tr_En_in_6"/>
          <qual:input qual:qualitativeSpecies="Slp" qual:transitionEffect="none" qual:sign="negative" qual:id="tr_En_in_7"/>
        </qual:listOfInputs>
        <qual:listOfOutputs>
          <qual:output qual:qualitativeSpecies="En" qual:transitionEffect="assignmentLevel" qual:id="tr_En_out"/>
        </qual:listOfOutputs>
        <qual:listOfFunctionTerms>
          <qual:defaultTerm qual:resultLevel="0">
          </qual:defaultTerm>
          <qual:functionTerm qual:resultLevel="1">
            <math xmlns="http://www.w3.org/1998/Math/MathML">            
              <apply>
                <or/>
                <apply>
                  <and/>
                  <apply>
                    <eq/>
                    <ci> Opa </ci>
                    <cn type="integer"> 1 </cn>
                  </apply>
                  <apply>
                    <eq/>
                    <ci> Runt </ci>
                    <cn type="integer"> 0 </cn>
                  </apply>
                  <apply>
                    <eq/>
                    <ci> Odd </ci>
                    <cn type="integer"> 0 </cn>
                  </apply>
                  <apply>
                    <eq/>
                    <ci> Ftz </ci>
                    <cn type="integer"> 0 </cn>
                  </apply>
                  <apply>
                    <eq/>
                    <ci> Prd </ci>
                    <cn type="integer"> 1 </cn>
                  </apply>
                  <apply>
                    <eq/>
                    <ci> Slp </ci>
                    <cn type="integer"> 0 </cn>
                  </apply>
                </apply>
                <apply>
                  <and/>
                  <apply>
                    <eq/>
                    <ci> Opa </ci>
                    <cn type="integer"> 1 </cn>
                  </apply>
                  <apply>
                    <eq/>
                    <ci> Runt </ci>
                    <cn type="integer"> 0 </cn>
                  </apply>
                  <apply>
                    <eq/>
                    <ci> Odd </ci>
                    <cn type="integer"> 0 </cn>
                  </apply>
                  <apply>
                    <eq/>
                    <ci> Ftz </ci>
                    <cn type="integer"> 1 </cn>
                  </apply>
                  <apply>
                    <eq/>
                    <ci> Slp </ci>
                    <cn type="integer"> 0 </cn>
                  </apply>
                </apply>
                <apply>
                  <and/>
                  <apply>
                    <eq/>
                    <ci> Opa </ci>
                    <cn type="integer"> 1 </cn>
                  </apply>
                  <apply>
                    <eq/>
                    <ci> Runt </ci>
                    <cn type="integer"> 1 </cn>
                  </apply>
                  <apply>
                    <eq/>
                    <ci> Odd </ci>
                    <cn type="integer"> 0 </cn>
                  </apply>
                  <apply>
                    <eq/>
                    <ci> Ftz </ci>
                    <cn type="integer"> 1 </cn>
                  </apply>
                  <apply>
                    <eq/>
                    <ci> Slp </ci>
                    <cn type="integer"> 0 </cn>
                  </apply>
                </apply>
              </apply>
            </math>
                    </qual:functionTerm>
        </qual:listOfFunctionTerms>
      </qual:transition>
    </qual:listOfTransitions>
    <listOfCompartments>
      <compartment constant="true" id="comp1"/>
    </listOfCompartments>
  </model>
</sbml>
